# Supplementary material for: A Novel Oncogenic Role of FDX1 in Human Melanoma Related to PD-L1 Immune Checkpoint
Source: Int J Mol Sci. 2023 May 24;24(11):9182. doi: 10.3390/ijms24119182 (PMC10253061; doi:10.3390/ijms24119182)
Supplement: Supplementary file 1 [file ijms-24-09182-s001.zip]

Archive with 1 entries (1 files):
- ijms-2349058-supplementary.pdf
